# Supplementary material for: Implications of the expression of Enterococcus faecalis citrate fermentation genes during infection
Source: PLoS One. 2018 Oct 18;13(10):e0205787. doi: 10.1371/journal.pone.0205787 (PMC6193673; doi:10.1371/journal.pone.0205787)
Supplement: S1 Table — (XLSX) [file pone.0205787.s003.xlsx]

## Sheet: Hoja1
Raw data
Fig 5A: E. faecalis strains growth in G. mellonela larvae (CFU/ml)
Time	JH2-2						JH2-2-OadA-						JH2-2-oadB-						JH2-2-Cit-
0	2600000	2700000	6000000	5900000	2800000	12000000	4200000	6400000	2400000	6500000	5700000	12000000	8600000	4240000	7560000	6300000	11500000	11000000	6000000	6600000	4600000	5400000	2100000	2900000
24	4200000000	1300000000	2200000000	1700000000	920000000	1800000000	83000000	95000000	190000000	6700000	17000000	160000000	9800000	71000000	16000000	84000000	240000000	1100000000	97000000	39000000	10000000	2500000	3000000	12000000
48	7400000000	8800000000	2000000000	3000000000	5000000000	4600000000	240000000	700000000	9400000	3800000000	720000000	2600000000	250000000	400000000	3800000	200000000	1500000000	26000000	9300000	110000000	30000000	1120000000	670000000	4800000
Fig 5B: E. faecalis strains growth in blood (CFU/ml)
Time	JH2-2				JH2-2-OadA-				JH2-2-oadB-				JH2-2-Cit-				JH2-2-OadA-/pOadA
0	43300000	45900000	46400000	45000000	45400000	50600000	66200000	66900000	85100000	110800000	84300000	88300000	52600000	70100000	56300000	65000000	32300000	36500000	39900000	30000000
2	224000000	228100000	242400000	258900000	226800000	245700000	214700000	202800000	208600000	191900000	191900000	255800000	191000000	190000000	188200000	166600000	215000000	232500000	240000000	275000000
4	412000000	482000000	492000000	477000000	371000000	307000000	371000000	339000000	289000000	412000000	332000000	381000000	429000000	447000000	362000000	324000000	392000000	383000000	430000000	381000000
6	658000000	671000000	709000000	664000000	574560000	544920000	486400000	502360000	519840000	364040000	474240000	613320000	452960000	674880000	374680000	504640000	743000000	804000000	729000000	843000000
24	1250000000	1377000000	1140000000	1440000000	533600000	319000000	551000000	591600000	522000000	330600000	417600000	574200000	469800000	377000000	498800000	852600000	1704000000	1046000000	970000000	1940000000
Fig 5C: E. faecalis strains growth in urine (CFU/ml)
Time	JH2-2			JH2-2-OadA-			JH2-2-oadB-			JH2-2-Cit-			JH2-2-OadA-/pOadA
0	33800000	33200000	35200000	35400000	35400000	34400000	35400000	34800000	34800000	36000000	35600000	35200000	35400000	35000000	34200000
2	53800000	52000000	53800000	50600000	48800000	48800000	4.47864e+07	4.45545e+07	4.41692e+07	52000000	50000000	50000000	51800000	49600000	50600000
4	66200000	63400000	71800000	55200000	54400000	56600000	4.69318e+07	4.74545e+07	4.95231e+07	59200000	57800000	59800000	64400000	62800000	67000000
6	68800000	67400000	74200000	59200000	54000000	57400000	5.14909e+07	5.00909e+07	5.32708e+07	59600000	58200000	63000000	69000000	66000000	71600000
24	69800000	70000000	73200000	56800000	55000000	62000000	5.64929e+07	5.28737e+07	5.73021e+07	54000000	60000000	58600000	71000000	68200000	68200000
S2_Fig A: E. faecalis strains growth in LB medium and LB supplemented with citrate (CFU/ml)
	LB						LBC
Time	JH2-2			JH2-2-Cit-			JH2-2			JH2-2-Cit-
0	24000000	25600000	24300000	24600000	24000000	23700000	26400000	26000000	25800000	25400000	25400000	25200000
2	64200000	65100000	63500000	59800000	61000000	58100000	76200000	73000000	75100000	67000000	73800000	67200000
4	118000000	115000000	124300000	113800000	115600000	112800000	129200000	112000000	130100000	110000000	121600000	117400000
6	114200000	105000000	112000000	117600000	120000000	114800000	161800000	148200000	156800000	125800000	128800000	128600000
18	113400000	114000000	120100000	118800000	117200000	113000000	190000000	183800000	192000000	144400000	148200000	148200000
S2_Fig B: E. faecalis strains growth in LB medium and LB supplemented with citrate (CFU/ml)
	LB						LBC
Time	JH2-2-OadA-			JH2-2-OadA-/pOadA			JH2-2-OadA-			JH2-2-OadA-/pOadA
0	26200000	26200000	26200000	26800000	27200000	27600000	26200000	25800000	25200000	26200000	26800000	26200000
2	61400000	67200000	59400000	61200000	61800000	65400000	60400000	51800000	51800000	51000000	51800000	52200000
4	159000000	154000000	159000000	144000000	145000000	147000000	162000000	152000000	151000000	143000000	141000000	140000000
6	159000000	158000000	160000000	145000000	149000000	150000000	177000000	171000000	173000000	180000000	180000000	180000000
18	167000000	141000000	140000000	147000000	122000000	126000000	160000000	155000000	156000000	202000000	220000000	207000000
